# Supplementary material for: FABP4 as a key determinant of metastatic potential of ovarian cancer
Source: Nat Commun. 2018 Jul 26;9:2923. doi: 10.1038/s41467-018-04987-y (PMC6062524; doi:10.1038/s41467-018-04987-y)
Supplement: Supplementary file 3 — Supplementary Data 1 [file 41467_2018_4987_MOESM3_ESM.xlsx]

## Sheet: Table 1
Supplementary Data 1: RPPA log2 transformed data in HeyA8 MDR cells.
	Control siRNA-1	Control siRNA-2	FABP4si-1	FABP4si-2
14-3-3-beta	0.12138	0.138982	-0.0559373	0.0559373
14-3-3-epsilon	-0.0118821	0.0595003	-0.0105452	0.00357848
14-3-3-zeta	0.316529	0.245763	-0.0405498	0.0405498
4E-BP1	0.536409	0.363646	0.00368209	-0.00368209
4E-BP1_pS65	0.0340495	0.296917	-0.250737	0.0204794
53BP1	-0.0709668	-0.0335772	0.0302316	-0.0302316
A-Raf	0.34933	0.163292	-0.0171442	0.0171442
ACC1	0.580392	0.34304	0.0160368	-0.0160368
ACC_pS79	0.131773	0.3458	-1.52338e-05	1.52338e-05
ADAR1	-0.105449	-0.074397	0.0344909	-0.00873293
Akt	0.422694	0.538381	-0.123079	0.123079
Akt_pS473	-0.341256	-0.226473	0.0462271	-0.0376816
Akt_pT308	-0.0470794	0.112974	-0.019287	-0.00852593
AMPK-a2_pS345	-0.0775728	-0.120765	0.0354987	-0.0354987
AMPKa	0.189175	0.106988	-0.040544	0.040544
AMPKa_pT172	-0.0974067	-0.220509	-0.12939	0.406292
Annexin-I	0.228037	0.177104	-0.054137	0.054137
Annexin-VII	-0.00801242	0.0653245	0.00801242	0.0474872
AR	0.0717041	-0.183536	0.00541381	0.027133
ARID1A	0.168425	-0.427944	-0.253657	-0.168425
Atg3	0.112702	0.215682	0.0264438	-0.0310157
Atg7	0.326637	0.236042	-0.0460212	0.0460212
ATM	0.144399	-0.144399	0.32528	0.566003
ATM_pS1981	-0.0133074	-0.0824745	0.0133074	-0.036948
ATRX	-0.0726559	-0.240503	0.0726559	-0.14777
ATR_pS428	-0.0112535	0.165989	-0.080107	0.0112535
Aurora-B	-0.0717255	-0.0631044	0.0248254	-0.0248254
Axl	0.0685275	-0.0574378	-0.0328578	-0.242171
b-Actin	0.110675	0.294164	-0.0701046	0.0701046
b-Catenin	-0.118808	-0.385436	0.132921	-0.192825
b-Catenin_pT41_S45	-0.104613	-0.0678714	0.013373	-0.013373
B-Raf	-0.0529989	-0.144211	0.0025616	0.0113657
B-Raf_pS445	0.187483	-0.0121361	0.0121361	0.0355746
B7-H4	-0.148347	-0.0864275	0.0560463	-0.019382
Bad_pS112	-0.268216	-0.215501	0.07232	0.13822
Bak	-0.0596657	-0.065325	0.0462805	-0.00748575
BAP1	-0.00358525	-0.00115372	-0.0320414	0.00115372
Bax	0.0800164	0.241844	0.0161097	-0.0161097
Bcl-xL	-0.181466	-0.0085983	-0.000568761	0.0244813
Bcl2	-0.112456	-0.0546747	0.0546747	-0.0621093
Bcl2A1	0.181864	0.2103	-0.0544871	-0.00323772
Beclin	-0.00473073	-0.0296888	0.0284247	0.00473073
Bid	-0.0193482	-0.0348688	0.0849229	0.0193482
Bim	-0.205549	-0.191749	0.104769	0.0473758
BiP-GRP78	-0.00145775	-0.00727543	0.108606	0.00145775
BRD4	-0.210291	-0.599923	-0.124614	0.124614
c-Abl	0.0488402	0.126009	0.0198567	-0.0198567
c-IAP2	-0.140533	-0.112838	0.142626	0.112838
c-Jun_pS73	-0.0545496	-0.10252	-0.0288098	0.0288098
c-Kit	0.0385407	-0.0421536	0.00132679	-0.0529052
c-Met	0.00402703	-0.0149776	0.00956525	-0.00942474
c-Met_pY1234_Y1235	-0.028482	-0.150204	0.0786865	0.0270078
c-Myc	-0.150786	-0.00867143	0.00867143	-0.0307856
C-Raf	0.122967	0.12844	-0.0608068	0.0608068
C-Raf_pS338	0.0406235	-0.0335051	0.0335051	0.193363
Caspase-3	-0.0154854	-0.107722	0.0183888	0.0578643
Caspase-7-cleaved	0.0224999	-0.010703	0.0653386	0.010703
Caspase-8	0.131737	0.14072	-0.0235022	0.0235022
Caveolin-1	-0.377491	-0.513973	0.411931	-0.0854434
CD171	-0.663111	-0.508742	-0.0267427	0.0548368
CD26	-0.0820337	0.0150702	-0.011398	-0.0419108
CD31	-0.328903	-0.288076	0.124017	0.00853863
CD44	0.052643	-0.052643	-0.0788662	-0.328805
CD49b	0.0211429	-0.0211429	-0.0550476	-0.157036
cdc25C	0.0888108	0.192122	-0.0964003	-0.039032
Cdc2_pY15	0.0641438	0.356534	-0.152173	0.165136
CDK1	0.0032776	0.0760991	-0.0686936	0.0771426
Chk1	0.0944285	0.394013	-0.139175	0.0600457
Chk1_pS296	-0.0208894	-0.091603	0.0208894	0.052523
Chk2	0.228683	0.262629	-0.0380511	0.0380511
Chk2_pT68	-0.195965	-0.169311	0.149337	0.0485755
Claudin-7	-0.260264	-0.349409	0.0457716	0.0166635
COG3	0.238075	0.204464	-0.0848277	-0.0130577
Collagen-VI	-0.289314	-0.227445	0.0116977	-0.0116977
Connexin-43	-0.52121	-0.351304	0.014673	-0.014673
Cox-IV	-0.215354	-0.210225	0.108747	0.000630868
Cox2	-0.0345555	-0.0426871	0.0714072	-0.00399589
Creb	-0.147888	-0.179505	0.14958	-0.0346394
Cyclin-B1	0.0418215	0.0976083	-0.158106	0.230225
Cyclin-D1	-0.104495	0.0132339	-0.00623693	0.00623693
Cyclin-D3	-0.0466497	0.156189	-0.0179161	0.0193869
Cyclin-E1	-0.02117	0.02117	0.081542	0.105849
Cyclophilin-F	-0.104149	-0.349724	0.0858225	-0.0472199
D-a-Tubulin	0.0801437	0.146645	-0.0325925	-0.0331633
DJ1	0.261657	0.308304	-0.0199685	0.0199685
DM-Histone-H3	-0.0742375	0.0696967	-0.00957762	-0.00657171
DM-K9-Histone-H3	-0.0248291	-0.144954	-0.0298328	0.0667866
DUSP4	0.208868	0.0493784	-0.0343233	0.0343233
E-Cadherin	-0.152515	-0.168222	0.06726	-0.0348828
E2F1	-0.0308802	0.0427358	-0.028169	-0.00559171
eEF2	0.268075	0.307057	-0.0524056	0.0524056
eEF2K	0.0585962	-0.00184139	0.00184139	0.0885961
EGFR	-0.0332871	-0.246379	0.0332871	-0.133906
EGFR_pY1173	-0.0372542	-0.0245271	0.0133823	-0.0133823
eIF4E	0.12318	0.0466049	-0.0390665	0.0281592
eIF4E_pS209	-0.0507802	0.0179571	-0.0583009	0.030742
eIF4G	0.222989	-0.0432265	-0.252834	0.0432265
Elk1_pS383	-0.109907	-0.138256	0.0850512	-0.0306784
EMA	-0.820286	-2.06868	0.0967408	-0.0392932
ENY2	0.000865164	0.0650623	-0.000865164	-0.0520281
ER	-0.266706	-0.285259	0.100823	-0.0220211
ER-a_pS118	-0.0254652	-0.0510225	0.082768	-0.00419073
ERCC1	0.130585	0.126581	-0.0267067	-0.006033
ERCC5	0.125345	-0.00363239	0.00363239	0.30984
Ets-1	0.385576	0.106485	-0.106006	0.0014182
FAK	0.175922	0.0729671	0.0624961	-0.0624961
FAK_pY397	0.0342583	-0.0893513	-0.0342583	-0.132293
FASN	0.7188	0.693458	-0.0800566	-0.256216
Fibronectin	-0.925401	-0.843411	0.277202	0.33629
FoxM1	-0.0101741	-0.0173739	0.0101741	0.258412
FoxO3a	-0.123364	-0.152425	0.147188	0.0572394
FoxO3a_pS318_S321	0.255672	0.1255	-0.00462756	0.00462756
FRA-1	0.167548	0.0490861	-0.102429	-0.023923
G6PD	0.0713533	0.103665	-0.0874289	0.00444765
Gab2	0.0788644	0.0136396	0.0418699	-0.0136396
GAPDH	1.11283	1.4711	-0.13616	0.13616
GATA3	-0.000969918	0.000969918	-0.0342443	-0.00192217
GCLM	-0.0429052	0.000771162	-0.000771162	-0.0253196
GCN5L2	-0.101743	-0.0180625	0.0180625	-0.0696666
Glutamate-D1-2	-0.00912568	0.152943	-0.0330457	-0.0963521
Glutaminase	-0.172865	-0.128127	0.18842	-0.0350972
Granzyme-B	0.110804	0.222628	-0.015458	0.015458
GSK-3a-b	0.25401	0.396006	-0.0740213	-0.00193599
GSK-3a-b_pS21_S9	-0.223755	-0.169619	0.0231364	0.120308
Gys	0.0999292	-0.0999292	0.108701	0.249031
Gys_pS641	-0.0531375	0.0531375	0.128838	0.383658
H2AX_pS140	-0.0403735	0.026456	-0.0163642	-0.0144109
HER2	-0.202174	-0.206239	0.0440614	-0.030728
HER2_pY1248	-0.0282773	0.0182838	-0.0419519	-0.0182838
HER3	-0.0621248	-0.0680174	0.0445041	-0.0445041
HER3_pY1289	0.0496894	-0.0231165	0.0231165	0.0702241
Heregulin	0.0145519	-0.0228095	-0.0735127	0.0670761
HES1	-0.125321	-0.0267837	0.00396381	0.00783191
Hexokinase-II	0.161368	0.117609	-0.117609	-0.161107
Hif-1-alpha	-0.454922	-0.516144	-0.054779	0.0596215
Histone-H3	-0.127517	-0.0919751	0.051603	-0.0294095
HSP27	-0.116822	0.0283291	0.0713013	0.120324
HSP27_pS82	-0.156381	-0.0664202	-0.000638686	0.0407893
HSP70	-0.0145963	0.0111667	2.72184e-05	-2.72184e-05
IGF1R_pY1135_Y1136	0.00917615	0.0660781	0.0248554	-0.00917615
IGFBP2	-0.0716161	-0.0444386	0.0444386	-0.119693
IGFRb	-0.337916	-0.353032	0.286749	0.0783038
INPP4b	0.00399562	-0.0172108	0.127981	0.144333
IR-b	-0.231491	-0.151738	0.307763	-0.906675
IRF-1	0.0832296	-0.0995594	-0.0939964	-0.00161838
IRS1	-0.0988488	-0.0166056	0.0566839	0.0166056
Jagged1	0.0134959	-0.0134959	0.03375	-0.0329182
Jak2	0.0482687	0.0160993	-0.0398065	-0.0985241
JNK2	0.589402	0.373722	-0.0621572	0.0491919
JNK_pT183_Y185	0.0341965	-0.00778493	0.0182548	0.00778493
LC3A-B	-0.0408451	0.0217356	-0.0217356	-0.0783842
Lck	0.0218238	-0.0801778	-0.261659	-0.0218238
LDHA	0.697518	0.622199	0.014767	-0.0303766
LRP6_pS1490	-0.122043	-0.150315	0.023009	-0.023009
MAPK_pT202_Y204	0.671954	0.435305	-0.184716	0.184716
Mcl-1	-0.446795	-0.328729	0.0771417	-0.00343831
MCT4	-0.0270769	-0.0577304	0.0270769	-0.161004
MDM2_pS166	-0.0629748	0.24452	-0.272451	0.128158
MEK1	0.498093	0.414879	-0.104536	0.104536
MEK1_pS217_S221	-0.0122499	0.0278769	0.0122499	0.151753
MERIT40_pS29	-0.0728789	-0.0387882	-0.00297186	0.0311336
Merlin	-0.0920232	-0.0143351	0.0143351	-0.0581001
MIF	0.32755	0.115869	0.00355873	-0.00355873
MIG6	0.244837	0.0864032	-0.0629863	-0.0102944
MMP2	-0.0673309	-0.0303406	-0.0945904	0.0303406
Mnk1	0.0122119	0.101607	-0.0122119	0.0330981
MSH6	0.549087	0.257397	-0.10283	0.10283
MSI2	-0.0767662	-0.127191	0.0188831	-0.0105261
mTOR	0.0216289	0.028874	-0.0216289	0.0275852
mTOR_pS2448	-0.208452	-0.105812	-0.120276	0.11086
Myosin-11	-0.0755563	-0.0288608	0.0575583	0.0288608
Myosin-IIa_pS1943	0.148221	0.387657	0.00722377	-0.00722377
Myt1	-0.111416	-0.0013701	0.0013701	-0.00992362
N-Cadherin	-0.0204911	0.0163881	-0.0163881	-0.0556457
N-Ras	-0.0314603	-0.0180674	0.720261	-0.0884128
NAPSIN-A	-0.0125385	-0.0896819	0.0125385	0.0472026
NDRG1_pT346	-0.0762863	0.297759	0.0520935	0.894675
NDUFB4	-0.454389	-0.599106	0.0520403	-0.028565
NF-kB-p65_pS536	0.0153043	0.0286639	-0.0153043	0.0191732
Notch1	-0.2198	-0.325	-0.0772352	0.0772352
Notch3	-0.0458405	-0.108217	0.0443358	-0.0443358
Oct-4	-0.0429707	-0.0543055	0.0429707	-0.0591909
P-Cadherin	-0.0425023	-0.0780419	0.0837517	-0.00666626
p16INK4a	-0.253533	-0.215735	0.00270564	-0.00270564
p21	-0.0623174	0.0958547	0.0623174	0.102758
p27-Kip-1	-0.126843	-0.105295	-0.00625138	0.0687005
p27_pT198	-0.0337656	-0.058345	0.000346061	-0.000346061
p38-MAPK	0.458155	0.409847	-0.0484925	0.0484925
p38_pT180_Y182	0.0655366	0.0275988	-0.0471977	-0.0275988
p44-42-MAPK	0.245469	0.159535	-0.06862	0.06862
p53	-0.144339	-0.183812	0.0768936	0.124229
p70-S6K1	0.15894	0.102619	-0.0781157	0.0781157
p70-S6K_pT389	-0.0270377	0.0704567	-0.136399	0.0270377
p90RSK_pT573	-0.121527	-0.11145	-0.0144229	0.0828795
PAI-1	0.0521401	0.210953	-0.0219318	-0.120269
PAICS	0.58458	0.563418	-0.0175024	0.0175024
PAK1	0.00655661	0.17672	-0.0984024	-0.0250544
PAK4	0.0302996	0.0309438	-0.0510284	-0.0382698
PAR	0.161662	-0.00593742	-0.126426	0.176417
PARP1	-0.135273	-0.291858	0.0888356	-0.0888356
PAX8	-0.200439	-0.436317	-0.00398491	0.00398491
Paxillin	0.373088	0.0202626	-0.079403	0.160431
PCNA	0.27358	0.358613	-0.000248646	-0.0124149
PD-L1	0.00962818	-0.00962818	-0.0876392	-0.169917
Pdcd-1L1	-0.0865257	-0.103397	0.0253481	-0.0253481
Pdcd4	0.0505996	0.0246727	-0.0246727	0.18683
PDGFR-b	-0.0412042	-0.436178	0.195879	0.0412042
PDHK1	-0.00136727	-0.0915857	0.00136727	-0.0640043
PDK1	0.162639	0.10872	-0.00347996	0.00347996
PDK1_pS241	0.30816	0.266997	-0.0326757	0.0326757
PEA-15	0.185701	0.272904	-0.0732706	0.0732706
PEA-15_pS116	0.0107806	-0.0954944	0.0519693	-0.0107806
PI3K-p110-a	0.15685	0.0926987	-0.0117859	0.0117859
PI3K-p110-b	0.0599038	0.0662723	-0.010642	-0.0219592
PI3K-p85	0.352889	0.213651	-0.0277058	0.0277058
PKA-a	0.422587	0.435718	-0.0975178	-0.0734081
PKC-a_pS657	0.0836794	-0.115326	-0.125199	-0.0585193
PKC-b-II_pS660	0.111916	-0.110518	-0.137186	-0.0280264
PKC-delta_pS664	0.0514229	0.0245381	0.0209965	-0.0427659
PKM2	0.520271	0.561472	-0.116093	0.116093
PLC-gamma2_pY759	-0.132781	-0.050565	0.0176087	-0.0176087
PLK1	0.0531703	0.29029	-0.360007	-0.0531703
PMS2	0.42492	0.127587	-0.179949	0.196323
Porin	-0.0193718	-0.130238	0.00974452	-0.00974452
PR	-0.31121	-0.37857	0.0029784	-0.0029784
PRAS40	-0.0043417	0.00374469	-0.00374469	0.00463776
PRAS40_pT246	-0.120829	-0.0125124	-0.0980738	0.0125124
PREX1	0.185332	0.0798484	0.155975	-0.0798484
PTEN	0.413087	0.0845882	-0.0845882	0.107633
Rab11	-0.0614997	-0.000624718	0.000901675	-0.085374
Rab25	-0.137333	-0.177702	0.0266478	-0.0142193
Rad50	-0.167069	-0.130194	0.058255	0.0497122
Rad51	-0.118601	0.0055508	-0.00838565	-0.0055508
Raptor	0.148846	0.0631745	-0.0235794	0.0235794
Rb	0.0240917	0.190503	-0.0960726	0.0245567
RBM15	-0.0454713	-0.114043	0.0454713	-0.170877
Rb_pS807_S811	0.131337	1.07686	-0.131337	0.661395
Rheb	0.162367	0.00671545	-0.00671545	-0.0110538
Rictor	0.21787	-0.0374903	-0.035383	0.035383
Rictor_pT1135	0.251007	0.0354186	-0.0560332	0.0152408
RIP	0.0228101	0.0635926	-0.118698	-0.0235654
Rock-1	0.792734	0.391503	-0.0370569	0.0214145
RPA32	-0.0146032	0.0146032	0.0327435	0.0984614
RPA32_pS4_S8	0.0390502	-0.157617	-0.141628	-0.0390502
RSK	0.333035	0.153968	-0.0831183	0.0831183
S6	-0.0640083	-0.062066	0.192074	0.135708
S6_pS235_S236	-0.729868	0.499504	-0.443456	0.043009
S6_pS240_S244	-0.803924	0.810664	-0.48555	0.322146
SCD	-0.0340949	-0.0577019	0.0340555	-0.0340555
SDHA	-0.132114	-0.285246	0.089815	-0.0221773
SF2	0.0100396	0.0467086	-0.0100396	0.052641
Shc_pY317	0.251406	0.243662	-0.00104978	0.00104978
SHP-2_pY542	-0.0316212	0.103966	-0.00346494	-0.0275041
SLC1A5	-0.00367049	0.00367049	-0.123345	-0.311772
Smac	-0.196931	-0.0533918	0.462325	0.13411
Smad1	-0.0742512	-0.0218436	0.0859442	0.056721
Smad3	0.00619271	-0.0692311	-0.00758683	-0.00526993
Smad4	-0.0444114	0.0279469	-0.0120348	-0.010166
Snail	-0.0302277	-0.00136434	0.00489651	-0.0415484
SOD1	-0.0981455	0.0744427	0.0922346	0.139793
SOD2	-0.0973287	-0.120635	0.288769	0.0737049
Sox2	-0.0149864	-0.0275832	0.0247799	-0.0406767
Src	0.0772467	0.0211667	-0.0543353	-0.162319
Src_pY416	0.595672	0.688323	-0.0741002	0.0102022
Src_pY527	0.451035	0.292794	-0.488381	-0.295377
Stat3	0.0389191	0.180527	-0.0389191	0.253555
Stat3_pY705	-0.0310852	0.088819	-0.0166535	0.0439218
Stat5a	0.0347838	-0.0232765	0.0315792	0.0232765
Stathmin-1	0.040275	0.067904	-4.93645e-05	4.93645e-05
Syk	-0.354036	-0.444066	0.0582037	0.0135232
Tau	-0.013991	-0.0460774	0.122583	0.294362
TAZ	-0.064449	-0.00545594	0.00545594	0.0699445
TFAM	0.184168	0.0331851	-0.0463845	-0.120193
TFRC	-0.328347	0.199226	-0.199226	-0.633128
TIGAR	0.118773	0.192588	-0.0664531	0.0664531
Transglutaminase	0.40687	0.7489	-0.12964	0.12964
TRIM25	0.0544888	-0.0544888	0.135753	0.125537
TSC1	0.334849	0.333255	-0.0781742	0.0677655
TTF1	0.00671738	0.058871	-0.00671738	-0.0168936
Tuberin	0.126964	0.148696	-0.0993792	0.0993792
Tuberin_pT1462	0.0845935	0.171344	-0.0643717	-0.0828885
TUFM	-0.162834	-0.20205	0.105041	-0.105041
TWIST	-0.040221	-0.0554404	0.118418	-0.00230206
Tyro3	-0.0468031	0.0122362	0.00439904	-0.0296157
UBAC1	0.131394	0.0484447	-0.0314472	0.0314472
Ubq-Histone-H2B	-0.132034	-0.118035	0.0115824	-0.0115824
UGT1A	-0.00332322	-0.0972251	0.0935762	0.00332322
ULK1_pS757	-0.0113777	0.0113777	0.0578468	0.158765
VASP	-0.0121661	0.0295964	0.0121661	0.032265
VEGFR-2	0.0624011	0.144233	-0.0182712	0.0182712
VHL-EPPK1	-0.150448	-0.258632	-0.0209745	0.0426181
Vimentin	-0.327297	-1.2132	0.327297	-0.634657
Wee1	-0.165993	-0.0425621	0.0425621	0.22344
WIPI1	-0.0276379	-0.0394154	0.0201131	-0.0201131
WIPI2	0.26221	0.314803	-0.012417	-0.0342358
XBP-1	-0.0628784	-0.0580478	0.0401278	-0.0292156
XPA	0.0935193	0.0816358	-0.135638	0.193531
XPF	0.225426	0.157801	-0.0296769	0.0296769
XRCC1	-0.120875	-0.1902	-0.0200754	0.0200754
YAP	-0.0422119	-0.0211315	0.0211315	0.0223376
YAP_pS127	-0.0418836	0.0418836	0.150256	0.189819
YB1_pS102	0.0117431	-0.028382	0.0570749	0.0657325
ZAP-70	-0.0855862	-0.18783	0.0669048	-0.0145194
